# Supplementary material for: Ultrasound-Triggered Release of 5-Fluorouracil from Soy Lecithin Echogenic Liposomes
Source: Pharmaceutics. 2021 Jun 1;13(6):821. doi: 10.3390/pharmaceutics13060821 (PMC8229429; doi:10.3390/pharmaceutics13060821)
Supplement: Supplementary file 1 [file pharmaceutics-13-00821-s001.zip]

Archive with 1 entries (1 files):
- pharmaceutics-1119007-supplementary.pdf
